# Supplementary material for: AI-Assisted Screening of Oral Potentially Malignant Disorders Using Smartphone-Based Photographic Images
Source: Cancers (Basel). 2023 Aug 16;15(16):4120. doi: 10.3390/cancers15164120 (PMC10452422; doi:10.3390/cancers15164120)
Supplement: Supplementary file 1 [file cancers-15-04120-s001.zip]

Archive with 1 entries (1 files):
- cancers-2451954-supplementary.pdf
